# Supplementary material for: Development of a cAMP biosensor-based assay for measuring serum bioactive concentrations of FSH
Source: PLoS One. 2026 Feb 13;21(2):e0342695. doi: 10.1371/journal.pone.0342695 (PMC12904449; doi:10.1371/journal.pone.0342695)
Supplement: S1 File — (XLSX) [file pone.0342695.s002.xlsx]

## Sheet: Fig1
	mIU/mL	RLU
		#1	#2	Mean
	0	530	490	510
	0.2	560	590	575
	0.5	650	660	655
	1	830	740	785
	2	1180	1180	1180
	5	2080	2200	2140
	10	4301	4301	4301
	20	8824	8694	8759
	50	43700	40250	41975
	100	132800	125400	129100
	200	199400	208200	203800
	500	226100	241100	233600
	1000	231900	250500	241200
	2000	237300	249100	243200

## Sheet: Fig2
	Dilution rate	FSH bioactive concentration (mIU/mL)
		sample 1			sample 2			sample 3
		#1	#2	Mean	#1	#2	Mean	#1	#2	Mean
	0.2	21.85	21.893	21.872	15.17	14.055	14.612	8.329	8.613	8.471
	0.4	46.736	50.68	48.708	24.317	28.87	26.593	12.93	13.765	13.347
	0.6	81.569	90.192	85.881	37.328	41.004	39.166	18.734	17.613	18.174
	0.8	119.207	118.8	119.003	57.886	58.259	58.072	23.157	25.977	24.567
	1	143.973	147.559	145.766	76.014	73.517	74.766	28.862	29.691	29.277

## Sheet: Fig3
	FSH bioactive concentration			FSH immunoreactive concentration (mIU/mL)
	(mIU/mL)
	#1	#2	Mean
	69.189	72.344	70.766	99
	45.055	44.477	44.766	85.8
	123.736	117.945	120.841	144
	39.641	40.037	39.8	73.6
	126.653	125.981	126.317	177.9
	88.844	87.463	88.153	120.7
	27.264	27.274	27.269	44.2
	54.017	53.538	53.778	71.6
	75.199	72.8	73.999	75.8
	93.396	99.293	96.344	96.1
	153.147	147.203	150.175	173.9
	68.742	74.681	71.711	95.1
	44.405	48.943	46.674	65.4
	57.674	61.502	59.588	102
	42.125	41.842	41.983	60.9
	10.839	10.779	10.809	12.1
	5.259	4.796	5.028	7.6
	47.105	44.541	45.823	77.8
	71.324	74.149	72.737	106.4
	21.103	21.718	21.41	48.2
	14.819	13.748	14.283	29.9
	38.345	37.032	37.689	56.9
	18.441	17.507	17.974	33.1
	48.176	48.036	48.106	61.5
	48.106	46.796	47.451	68.1
	53.765	53.608	53.686	92
	32.88	30.405	31.642	48.2
	17.439	16.599	17.019	35.5
	33.157	32.602	32.879	65.1
	76.858	67.506	72.182	87.2

## Sheet: Fig4
		FSH bioactive concentration		FSH immunoreactive concentration
		(mIU/mL)		(mIU/mL)
		Pre	Post	Pre	Post
	No.1	70.766	10.809	99	12.1
	No.2	44.766	5.028	85.8	7.6
	No.3	120.841	45.823	144	77.8
	No.4	39.8	72.737	73.6	106.4
	No.5	126.317	21.41	177.9	48.2
	No.6	88.153	14.283	120.7	29.9
	No.7	27.269	37.689	44.2	56.9
	No.8	53.778	17.974	71.6	33.1
	No.9	73.999	48.106	75.8	61.5
	No.10	96.344	47.451	96.1	68.1
	No.11	150.175	53.686	173.9	92
	No.12	71.711	31.642	95.1	48.2
	No.13	46.674	17.019	65.4	35.5
	No.14	59.588	32.879	102	65.1
	No.15	41.983	72.182	60.9	87.2

## Sheet: Table1
	Intra-assay					Inter-assay
		FSH bioactive concentration (mIU/mL)					FSH bioactive concentration (mIU/mL)
		Sample 1	Sample 2	Sample 3			Sample 1	Sample 2	Sample 3
	#1	74.844	34.361	8.601		Run1-#1	74.844	34.361	8.601
	#2	75.336	34.7	8.136		Run1-#2	75.336	34.7	8.136
	#3	74.628	36.433	8.314		Run2-#1	75.342	35.69	8.995
	#4	80.267	39.905	8.492		Run2-#2	72.849	38.324	9.016
	#5	71.441	36.972	8.336		Run3-#1	67.297	33.009	8.881
	#6	78.865	34.152	8.601		Run3-#2	68.81	34.9	8.417
	#7	78.684	33.406	7.98
	#8	71.931	34.635	9.243
	#9	69.325	35.232	8.666
	#10	77.876	37.573	8.752

## Sheet: Table2
		Concentration		FSH bioactive concentration (mIU/mL)
				#1	#2	Mean
	TSH	50	uIU/mL	2.321	2.282	2.302
	LH	500	mIU/mL	1.307	0.474	0.891
	hCG	25000	mIU/mL	N.D.	N.D.	N.D.
	Prolactin	500	ng/mL	N.D.	N.D.	N.D.
	Testosterone	1	ng/mL	N.D.	N.D.	N.D.
				N.D., not detected.

## Sheet: Table3
		FSH bioactive concentration						FSH immunoreactive concentration		FSH ratio		E2
		(mIU/mL)						(mIU/mL)				(pg/mL)
		Pre			Post			Pre	Post	Pre	Post	Pre	Post
		#1	#2	Mean	#1	#2	Mean
	No.1	69.189	72.344	70.766	10.839	10.779	10.809	99	12.1	0.108879	0.893306	11	247
	No.2	45.055	44.477	44.766	5.259	4.796	5.028	85.8	7.6	0.0558974	0.661579	22	36
	No.3	123.736	117.945	120.841	47.105	44.541	45.823	144	77.8	0.309312	0.588985	10	133
	No.4	39.641	40.037	39.8	71.324	74.149	72.737	73.6	106.4	1.00746	0.683618	104	11
	No.5	126.653	125.981	126.317	21.103	21.718	21.41	177.9	48.2	0.12208	0.444191	10	35
	No.6	88.844	87.463	88.153	14.819	13.748	14.283	120.7	29.9	0.113902	0.477692	10	24
	No.7	27.264	27.274	27.269	38.345	37.032	37.689	44.2	56.9	0.837828	0.662373	10	51
	No.8	54.017	53.538	53.778	18.441	17.507	17.974	71.6	33.1	0.244511	0.543021	10	39
	No.9	75.199	72.8	73.999	48.176	48.036	48.106	75.8	61.5	0.63372	0.782211	10	50
	No.10	93.396	99.293	96.344	48.106	46.796	47.451	96.1	68.1	0.486951	0.696784	10	51
	No.11	153.147	147.203	150.175	53.765	53.608	53.686	173.9	92	0.308269	0.583543	11	63
	No.12	68.742	74.681	71.711	32.88	30.405	31.642	95.1	48.2	0.319716	0.656473	10	50
	No.13	44.405	48.943	46.674	17.439	16.599	17.019	65.4	35.5	0.253807	0.479408	10	64
	No.14	57.674	61.502	59.588	33.157	32.602	32.879	102	65.1	0.319627	0.505054	10	29
	No.15	42.125	41.842	41.983	76.858	67.506	72.182	60.9	87.2	1.10847	0.827775	177	48
